# Supplementary material for: An intragenic duplication in the AFF2 gene associated with Cornelia de Lange syndrome phenotype
Source: Front Genet. 2024 Nov 1;15:1472543. doi: 10.3389/fgene.2024.1472543 (PMC11563810; doi:10.3389/fgene.2024.1472543)
Supplement: Supplementary file 1 [file Table2.XLSX]

## Sheet: Supplementary Table 1
Supplementary Table 2. AFF2 variants and their clinical features
Case	Sex	Age	Location of the mutation (GRCh38/hg38)	Type of mutation	Transcript ID	Exon/Intron (NM_002025.4)	Size	Protein change	Inheritance	Dysmorphic facial features HP:0001999	Epicanthal folds HP:0000286	Prominent nasal bridge HP:0000426	Cleft palate HP:0000175	Clinodactyly HP:0030084	Global developmental delay HP:0001263	Delayed motor skills HP:0002194	Hypotonia HP:0001252	Tall stature HP:0000098	Intellectual disability HP:0001249	Delayed Speech HP:0000750	Atypical behavior HP:0000708	Attention deficit HP:0007018	Hyperactivity HP:0000752	Autism HP:0000717	Seizure HP:0001250	Other specific clinical features	Reference
Our case	M	19	chrX: 148,934,576 – 148,960,040	Duplication	ENST00000370460.7	E10-12	25.465 kb	In-frame duplication	Maternal																	Table 1 article
1	M	NA	chrX: 148,658,106-148,867,919	Duplication	ENST00000370460.7	E3-7	̴ 210 kb	Premature stop codon	Unknown																		Whibley et al., 2010
2	M	12 y	chrX: 148,623,720-148,709,469	Duplication	ENST00000370460.7	E2-3	̴ 86 kb	-	Maternal																	Hearing impairment (HP:0000365), Macrosomia (HP:0001520)	da Rocha et al., 2014
3	F	2 y	chrX: 148,504,371-148,567,258	Duplication	ENST00000370460.7	I1-2	̴ 63 kb	-	Unknown																		DECIPHER ID 274078
4	M	< 1 year	chrX:148,666,742-148,869,222	Duplication	ENST00000370460.7	E4-7	̴ 203 kb	-	Maternal																	Constipation (HP:0002019), Cognitive impairment (HP:0100543)	DECIPHER ID 323383
5	M	< 1 year	chrX: 148,504,371-148,567,249	Duplication	ENST00000370460.7	I1-2	̴ 63 kb	-	Unknown																	Disproportionate short-limb short stature (HP:0008873), Micrognathia (HP:0000347)	DECIPHER ID 273134
6	F	7 y	chrX: 148,435,398-148,999,735	Duplication	ENST00000370460.7	E1-20	̴ 563 kb	-	Unknown																		DECIPHER ID 251813
7	M	2y9mo	Out-of-frame deletion including exon 2 and 3	Deletion	NA	NA	-	Premature stop codon	Unknown																	Protruding ear (HP:0000411), Divergent strabismus (HP:0020049), Widely spaced teeth (HP:0000687), Joint hyperextensibility (HP:0001382).	Gedeon et al., 1995
8	M	4y9mo	<100 kb deletion, wholly overlapped by the larger deletion in case 7	Deletion	NA	NA	-	-	Unknown																	Long eyelashes (HP:0000527)	Gedeon et al., 1995
9	M	11y7mo	chrX: (148,573,748-148,588,847)_(148,710,242-148,719,506)	Deletion	ENST00000370460.7	E3	121-145 kb	-	Maternal																		Stettner et al., 2011
10	M	10y4mo	chrX: (148,573,748-148,588,847)_(148,710,242-148,719,506)	Deletion	ENST00000370460.7	E3	121-145 kb	-	Maternal																		Stettner et al., 2011
11	M	4y2mo	chrX: 148,588,846–148,829,279	Deletion	ENST00000370460.7	E2-4	̴ 240 kb	-	Maternal																	Microcephaly (HP:0000252), Flat occiput (HP:0005469)	Sahoo et al., 2011
12	M	3y7 mo	chrX: 148,154,732–148,654,059	Deletion	ENST00000370460.7	E1-3	̴ 499 kb	-	Unknown																		Sahoo et al., 2011
13	M	1y	chrX: 148,650,175-148,699,197	Deletion	ENST00000370460.7	E2-3	̴ 49 kb	-	Maternal																		DECIPHER ID 285683
14	NA	NA	chrX: 148,377,232-148,546,503	Deletion	ENST00000370460.7	E1	̴ 169 kb	-	Maternal																		ClinVar Accession VCV001703601.1
15	NA	NA	chrX: 148,492,261-148,546,707	Deletion	ENST00000370460.7	E1	̴ 54,5 kp	-	Germline																		ClinVar Accession VCV001526867.3
16	NA	NA	chrX: 148,492,092-148,539,039	Deletion	ENST00000370460.7	E1	̴ 47 kp	-	Germline																		ClinVar Accession VCV001526866.3
17	NA	NA	chrX: 148,434,978-148,570,494	Deletion	ENST00000370460.7	E1	̴ 136 kp	-	Germline																	Neurodevelopmental abnormality (HP:0012759), Obsessive-compulsive behavior (HP:0000722)	ClinVar Accession VCV001526865.3
18	NA	NA	chrX: 148,561,372-148,789,281	Deletion	ENST00000370460.7	E2-3	̴ 228 kp	-	Germline																		ClinVar Accession VCV000625801.1
19	M	NA	c.527_528delGT	Small deletion	ENST00000370460.7	E3	2 bp	p.G176Afs*26	Maternal																		C Yuen et al., 2017
20	M	NA	c.523insA	Small insertion	ENST00000370460.7	E3	1 bp	p.S175Kfs*28	Maternal																		C Yuen et al., 2017
21	M	NA	c.524_525insA	Small insertion	ENST00000370460.7	E3	1 bp	p.S175Rfs*28	Maternal																		C Yuen et al., 2017
22	M	NA	c.3663insC	Small insertion	ENST00000370460.7	E20	1 bp	p.I1222Hfs*8	Maternal																		Kosmicki et al., 2017
23	M	NA	c.3229C>T	Nonsense	ENST00000370460.7	E15	1 bp	p.Q1077*	Unknown																		Grozeva et al., 2015
24	M	NA	c.847C>T	Nonsense	ENST00000370460.7	E3	1 bp	p.Q283*	Unknown																		Lim et al., 2013
25	M	NA	c.76A>T	Nonsense	ENST00000370460.7	E2	1 bp	p.K26*	Germline																	Repetitive compulsive behavior (HP:0008762)	ClinVar Accession VCV000521344.3
26	NA	NA	c.3481C>T	Nonsense	ENST00000370460.7	E18	1 bp	p.R1161*	Unknown																		ClinVar Accession VCV001327917.1
27	M	8y	c.230A>T	Missense	ENST00000370460.7	E3	1 bp	p.N77I	Maternal																		Zou et al., 2022
28	M	9y	c.391C>T	Missense	ENST00000370460.7	E3	1 bp	p.H131Y	Maternal																		Zou et al., 2022
29	M	5y	c.1540C>T	Missense	ENST00000370460.7	E10	1 bp	p.R514C	Maternal																		Zou et al., 2022
30	M	10y	c.2009G>A	Missense	ENST00000370460.7	E11	1 bp	p.R670H	Maternal																		Zou et al., 2022
31	M	27y	c.2074C>G	Missense	ENST00000370460.7	E11	1 bp	p.P692A	Maternal																		Zou et al., 2022
32	M	9y	c.1160C>A	Missense	ENST00000370460.7	E5	1 bp	p.S387Y	Unknown																		Chen et al., 2022
33	M	10y	c.2365A>G	Missense	ENST00000370460.7	E11	1 bp	p.K799E	Unknown																	Broad forehead (HP:0000337), Anteverted nares (HP:0000463), Abnormality of the dentition (HP:0000164), Uplifted earlobe (HP:0009909).	Valentino et al., 2021
24	M	16y	c.3062C>T	Missense	ENST00000370460.7	E14	1 bp	p.T1021I	De novo																	Downslanted palpebral fissures (HP:0000494), Synophrys (HP:0000664), Neurodevelopmental regression (HP:0002376), Sandal gap (HP:0001852).	Valentino et al., 2021
35	M	NA	c.1126C>A	Missense	ENST00000370460.7	E5	1 bp	p.H376N	Maternal																		Dong et al., 2020
36	M	3y7m	c.926G>A	Missense	NA	NA	1 bp	p.R309K	Maternal																		Xiong et al., 2019
37	NA	NA	c.2051C>G	Missense	ENST00000370460.7	E11	1 bp	p.P684R	NA																		Kosmicki et al., 2017
38	M	11	c.1640G>A	Missense	NA	NA	1 bp	p.G547D	Maternal																		Zhang et al., 2015
39	M	NA	c.1445G>C	Missense	ENST00000370460.7	E10	1 bp	p.G482A	Maternal																		Farwell et al., 2015
40	M	3y3m	c.2662G>A	Missense	NA	NA	1 bp	p.V888I	Maternal																	Asthma (HP:0002099), Hypertension (HP:0000822).	Jiang et al., 2013
41	M	NA	c.3088A>C	Missense	ENST00000370460.7	E14	1 bp	p.I1029L	De novo																		Mondal et al., 2012
42	M	NA	c.2780G>A	Missense	ENST00000370460.7	E13	1 bp	p.R927H	Maternal																		Mondal et al., 2012
43	M	NA	c.2509C>T	Missense	ENST00000370460.7	E11	1 bp	p.R837C	Maternal																		Mondal et al., 2012
44	M	NA	c.2140G>A	Missense	ENST00000370460.7	E11	1 bp	p.D714N	Maternal																		Mondal et al., 2012
45	M	NA	c.1979G>C	Missense	ENST00000370460.7	E11	1 bp	p.S660T	Maternal																		Mondal et al., 2012
46	NA	NA	c.2885G>A	Missense	ENST00000370460.7	E13	1 pb	p.C962Y	NA																		ClinVar ID VCV001332788.1
47	M	NA	c.3448G>T	Missense	ENST00000370460.7	E17	1 bp	p.D1150Y	Germline																		ClinVar ID VCV000975105.1
48		NA	c.1262+1G>T	Splicing		Splice donor E7	1 bp	-	Unknown																	Agenesis of cerebellar vermis (HP:0002335), Agenesis of the septum pellucidum (HP:0001331)	Fu et al., 2017
49	M	NA	c.1210+1G>A	Splicing	ENST00000370460.7	Splice donor E6	1 bp	-	Germline																	Cleft upper lip (HP:0000204), Ptosis (HP:0000508), Bilateral ptosis (HP:0001488), Hydrocele testis (HP:0000034), Hand tremor (HP:0002378), Midface retrusion (HP:0011800), Congenital velopharyngeal incompetence, Migraine (HP:0002076), Myoclonus (HP:0001336), Proptosis (HP:0000520), Midface retrusion (HP:0011800), Abnormality of the nasal cavity (HP:0010640), Dental malocclusion (HP:0000689), Speci…	ClinVar ID VCV000986210.2
50	M	NA	c.3203+1G>A	Splicing	ENST00000370460.7	Splice donor E14	1 bp	Abolish the native splice donor site	Germline																		ClinVar ID VCV000985612.3
***The gaps are shaded to indicate whether they have the feature (blue), do not have it (beige) or it is not available (white).
